# Supplementary material for: Existence of SARS-CoV-2 Entry Molecules in the Oral Cavity
Source: Int J Mol Sci. 2020 Aug 20;21(17):6000. doi: 10.3390/ijms21176000 (PMC7503451; doi:10.3390/ijms21176000)
Supplement: Supplementary file 1 [file ijms-21-06000-s001.zip]

Archive with 2 entries (2 files):
- 20.08.12_ijms_COVID-19_Suppl_Mate.docx
- 20.08.12_ijms_COVID-19_Suppl_Mate.pdf
